# Supplementary material for: Network-Based Method for Identifying Co-Regeneration Genes in Bone, Dentin, Nerve and Vessel Tissues
Source: Genes (Basel). 2017 Oct 2;8(10):252. doi: 10.3390/genes8100252 (PMC5664102; doi:10.3390/genes8100252)
Supplement: Supplementary file 1 [file genes-08-00252-s001.zip]

Archive with 2 entries (2 files):
- Table_S1.docx
- Table_S2.docx
